# Supplementary material for: A re-evaluation of the peak P–T conditions of eclogite-facies metamorphism of the Paleozoic Acatlán Complex (Mexico) reveals deeper subduction
Source: Sci Rep. 2022 Dec 10;12:21399. doi: 10.1038/s41598-022-25992-8 (PMC9741601; doi:10.1038/s41598-022-25992-8)
Supplement: Supplementary file 1 — Supplementary Information. [file 41598_2022_25992_MOESM1_ESM.xlsx]

## Sheet: Table S1
	A re-evaluation of the peak P-T conditions of eclogite-facies metamorphism of the Paleozoic Acatlán Complex (Mexico) reveals deeper subduction
	Hernández-Uribe D.
	Table S1. Garnet compositions for the studied eclogites from the Acatlán Complex.
		152-grt2-rim-1	152-grt2-rim-2	MP3-23	MP3-30	ACA7-4	ACA7-16	ACA8-9	ACA8-3	RAC148-5	RAC148-4	MI6-86	EC-1-647	EC-1-646a
	SiO2	-	-	38.02	38.17	37.26	38.08	37.27	36.53	39.12	38.82	38.02	38.4282	38.3875
	TiO2	-	-	0.02	0.01	0.08	0.04	0.02	0.06	0.05	0.12	0.01	0.075292	0.117044
	Al2O3	-	-	21.44	21.31	21.46	21.42	20.9	21.14	20.85	21.05	21.5	21.9617	21.859
	FeO	-	-	25.74	25.48	28.79	28.96	27.71	27.64	26.28	25.82	27.12	24.6318	24.3912
	MnO	-	-	1.88	1.46	0.66	0.53	0.42	0.45	1.83	1.71	1.6	0.590116	0.587468
	MgO	-	-	3.12	3.32	3.11	2.86	2.87	2.83	4.32	4.27	2.03	4.19217	4.25554
	CaO	-	-	10.37	10.44	8.78	9.33	9.47	9.97	8.37	9.04	9.52	10.1412	10.2671
	Na2O	-	-	-	-	0.05	0.05	0.03	0.01	0.02	0.03	-	0.026403	0.015533
	Total	0	0	100.59	100.19	100.19	101.27	98.69	98.63	100.84	100.86	99.8	100.047	99.8804
	Data for samples ACA7, ACA8, and RAC148 are from Vega-Granillo (2005) Ph.D. dissertation.
	Data for eclogite 152 was kindly provided by F. Ortega-Gutiérrez (unpublished data); the reader is encourged to contact the author for data availability of this sample
	aHernández-Uribe et al. unpublished data

## Sheet: Table S2
	A re-evaluation of the peak P-T conditions of eclogite-facies metamorphism of the Paleozoic Acatlán Complex (Mexico) reveals deeper subduction
	Hernández-Uribe D.
	Table S2. Clinopyroxene compositions for the studied eclogites from the Acatlán Complex.
		152-Omp-1	152-Omp-b	MP3-42	MP3-20	ACA7-5	ACA7-6	ACA8-6	ACA8-4	RAC148-2	RAC148-3	MI6a	EC-1-560	EC-1-559
	SiO2	-	-	55.85	55.76	55.01	54.83	54.14	54.3	54.43	53.95	51.88	54.3522	54.2751
	TiO2	-	-	-	0.02	0	0.12	0.15	0.11	0.26	0.23	-	0.161548	0.153313
	Al2O3	-	-	9.99	9.35	9.09	8.56	8.4	8.46	9.72	8.69	6.67	9.73256	9.75082
	Cr2O3	-	-	-	-	-	-	0.01	-	0.01	-	-	0.02	-
	FeO	-	-	4.61	4.59	7.97	8.92	8.78	8.6	9.83	9.63	11.1	5.48978	5.43482
	MnO	-	-	0.04	0.01	0.03	0.05	0.02	-	0.1	0.1	-	0.0281	0.029773
	MgO	-	-	9.21	9.91	7.57	7.68	7.65	7.66	6.83	7.11	15.77	8.91105	8.84824
	CaO	-	-	15.6	16.56	13.26	13.6	13.63	13.63	12.71	13.64	13.15	15.4	15.2459
	Na2O	-	-	5.83	5.38	6.95	6.94	6.56	6.44	6.5	5.88	1.4	5.46473	5.46048
	Total	0	0	101.13	101.58	99.88	100.7	99.34	99.2	100.39	99.23	99.97	99.56	99.1984
	Data for samples ACA7, ACA8, and RAC148 are from Vega-Granillo (2005) Ph.D. dissertation.
	Data for eclogite 152 was kindly provided by F. Ortega-Gutiérrez (unpublished data); the reader is encourged to contact the author for data availability

## Sheet: Table S3
	A re-evaluation of the peak P-T conditions of eclogite-facies metamorphism of the Paleozoic Acatlán Complex (Mexico) reveals deeper subduction
	Hernández-Uribe D.
	Table S3. Phengite compositions for the studied eclogites from the Acatlán Complex.
		152-Ph-1	MP3-16	MP3-56	ACA7-2	ACA7-1	ACA8-3	ACA8-1	EC-1-614
	SiO2	-	53.81	54.41	49.36	49.46	48.86	48.6	48.5895
	TiO2	-	0.08	0.07	0.78	0.7	0.61	0.04	1.25771
	Al2O3	-	31.08	31.26	28.62	28.23	28.4	28.48	28.6031
	FeO	-	1.94	1.8	3.53	3.73	3.76	3.75	2.28435
	MnO	-	-	-	0.01	0	0.02	0.01	-
	MgO	-	3.33	3.21	3.3	3.15	2.93	2.83	3.17688
	CaO	-	0.01	0.05	0.01	0.01	0.01	0.04	0.057286
	Na2O	-	0.79	0.79	0.66	0.65	0.61	0.66	0.774743
	K2O	-	4.52	4.44	10.23	10.35	10.18	10.14	9.89419
	Total	0	95.56	96.03	96.5	96.28	95.38	94.55	94.6378
	Data for samples ACA7, ACA8, and RAC148 are from Vega-Granillo (2005) Ph.D. dissertation.
	Data for eclogite 152 was kindly provided by F. Ortega-Gutiérrez (unpublished data); the reader is encourged to contact the author for data availability of this sample
